# Supplementary material for: ATM controls DNA repair and mitochondria transfer between neighboring cells
Source: Cell Commun Signal. 2019 Nov 8;17:144. doi: 10.1186/s12964-019-0472-x (PMC6842230; doi:10.1186/s12964-019-0472-x)
Supplement: Supplementary file 5 — Additional file 5: Figure S5. a–f Mitochondria transfer in ATMwt and ATM−/− fibroblasts upon irradiation. Mitochondria transfer was monitored between donor cells labeled with MitoTracker Deep Red (green, indicated with white marker) and 6–Gy irradiated acceptor cells labeled with MitoTracker Red (red, indicated with orange marker) after 24 h of co–culture. Nuclei were stained with DAPI. Co–culture of ATMwt and irradiated ATMwt fibroblasts (a and b), ATMwt and irradiated ATM−/− fibroblasts (c and d), ATM−/− and irradiated ATMwt fibroblasts (e), as well ATM−/− and irradiated ATM−/− fibroblasts (f). g Unilateral transfer of mitochondria from irradiated ATMwt (labeled with MitoTracker Deep Red) to ATM−/− fibroblasts (labeled with MitoTracker Green, indicated with white marker). h Unilateral transfer of mitochondria from ATMwt (labeled with MitoTracker Deep Red, indicated with white marker) to irradiated ATM−/− fibroblasts (labeled with MitoTracker Red). SRRF: super–resolution radial fluctuation images. Scale bars, 10 μm. [file 12964_2019_472_MOESM5_ESM.zip]

Archive with 2 entries (2 files):
- Figure S5.1.pdf
- Figure S5.pdf
